# Supplementary material for: The Cortical Chlorenchyma Collaboration Gradient Dominates the Shoot Economics Space in Larix principis-rupprechtii
Source: Life (Basel). 2025 Aug 19;15(8):1310. doi: 10.3390/life15081310 (PMC12387127; doi:10.3390/life15081310)
Supplement: Supplementary file 1 [file life-15-01310-s001.zip]

Archive with 1 entries (1 files):
- life-3808905-supplementary.pdf
